# Supplementary material for: Development and Validation of a Novel DNA Methylation-Driven Gene Based Molecular Classification and Predictive Model for Overall Survival and Immunotherapy Response in Patients With Glioblastoma: A Multiomic Analysis
Source: Front Cell Dev Biol. 2020 Sep 3;8:576996. doi: 10.3389/fcell.2020.576996 (PMC7494802; doi:10.3389/fcell.2020.576996)
Supplement: Supplementary file 9 [file Table_3.XLSX]

## Sheet: Supplementary Table 2
Supplementary Table 3. DNA methylation-driven genes of GBM
gene	normalMean	TumorMean	logFC	P value	adjustP	t-test P value	cor	corPavlue
NUAK1	0.202433	0.564948	1.48067	7.45701e-07	0.000288586	0.00199324	-0.466489	0.00063863
TF	0.224372	0.421196	0.908601	7.45965e-07	0.000288688	2.21052e-08	-0.487614	0.000328551
CASP8	0.650293	0.328833	-0.983734	7.46228e-07	0.00028879	5.88458e-12	-0.486624	0.000339264
DICER1	0.11646	0.343045	1.55856	7.46228e-07	0.00028879	1.16076e-05	-0.462661	0.000717128
GPR37	0.0648327	0.246656	1.92771	7.46228e-07	0.00028879	0.0115276	-0.452259	0.000976125
RALB	0.0828086	0.38501	2.21704	7.46228e-07	0.00028879	2.46522e-06	-0.455773	0.000880512
RHOG	0.0869888	0.305369	1.81165	7.46228e-07	0.00028879	0.000877076	-0.58515	8.08173e-06
DUSP10	0.0698577	0.287472	2.04093	8.25829e-07	0.000319596	1.17459e-05	-0.539903	5.19852e-05
KCNJ2	0.0861495	0.287855	1.74043	8.26118e-07	0.000319708	1.91735e-13	-0.52153	0.000102849
SCMH1	0.400739	0.296038	-0.436881	8.26118e-07	0.000319708	0.0207675	-0.465793	0.000652293
SORT1	0.118813	0.266452	1.16518	8.26118e-07	0.000319708	0.0204142	-0.451464	0.000998994
CABYR	0.0984176	0.368308	1.90392	9.14214e-07	0.000353801	9.50944e-05	-0.460498	0.000765227
CDC42EP1	0.102884	0.217672	1.08114	9.14214e-07	0.000353801	4.08581e-12	-0.518511	0.000114624
DUSP7	0.0649222	0.3172	2.28861	9.14214e-07	0.000353801	1.72658e-07	-0.459383	0.000791146
RNASE1	0.372998	0.690359	0.888181	9.14214e-07	0.000353801	0.000835172	-0.475676	0.00048083
SGTA	0.131992	0.459967	1.80108	9.14214e-07	0.000353801	5.74892e-06	-0.480274	0.000415915
ANXA13	0.543275	0.286451	-0.923397	1.01097e-06	0.000391245	1.94125e-06	-0.489614	0.000307814
SCD5	0.0715967	0.304441	2.0882	1.01097e-06	0.000391245	7.46469e-12	-0.503959	0.000190589
SERPINB6	0.105473	0.3325	1.65648	1.11793e-06	0.000432639	2.99929e-14	-0.527843	8.1717e-05
LGR5	0.0788414	0.305316	1.95328	1.11831e-06	0.000432787	0.00460538	-0.461685	0.000738493
POLR2F	0.0856272	0.675107	2.97897	1.11831e-06	0.000432787	1.96532e-05	-0.725811	2.46487e-09
THEM4	0.0533512	0.182866	1.7772	1.11831e-06	0.000432787	0.00419862	-0.709643	7.94212e-09
TMEM52	0.102268	0.426574	2.06044	1.11831e-06	0.000432787	6.97324e-11	1.18693e-09	-0.489159
EPN2	0.0912797	0.325536	1.83445	1.23616e-06	0.000478393	5.70648e-09	-0.620321	1.54849e-06
PAK7	0.0575162	0.26737	2.2168	1.23616e-06	0.000478393	0.0477729	-0.45663	0.000858505
PARVG	0.63143	0.421018	-0.58474	1.23616e-06	0.000478393	9.1653e-11	-0.539591	5.26094e-05
DUSP16	0.085802	0.345132	2.00806	1.36544e-06	0.000528425	5.63458e-05	-0.534787	6.31145e-05
GNAZ	0.1251	0.417175	1.73758	1.3659e-06	0.000528603	9.10371e-08	-0.466805	0.000632504
CYFIP1	0.20314	0.596638	1.55439	1.50869e-06	0.000583862	0.0496	-0.470517	0.000564459
INPP5F	0.126152	0.568897	2.173	1.50869e-06	0.000583862	4.95895e-06	-0.518744	0.000113673
LMO2	0.62654	0.246216	-1.34748	1.66577e-06	0.000644652	0.00048275	-0.684492	4.22489e-08
PLSCR1	0.318762	0.144224	-1.14417	1.66577e-06	0.000644652	5.49513e-09	-0.456189	0.000869783
NHLRC1	0.152377	0.438355	1.52446	1.83851e-06	0.000711502	1.29323e-11	-0.63431	7.57543e-07
HNF4G	0.59097	0.253843	-1.21915	2.02706e-06	0.000784473	8.02612e-06	-0.529085	7.80601e-05
PCDH9	0.0727683	0.298175	2.03478	2.02772e-06	0.000784729	6.22792e-06	-0.467125	0.000626357
APOL1	0.686826	0.413085	-0.733504	2.02839e-06	0.000784985	2.54819e-14	-0.577257	1.14082e-05
BAMBI	0.108426	0.312716	1.52815	2.02839e-06	0.000784985	3.77869e-06	-0.547212	3.91873e-05
EFNB2	0.0948121	0.414185	2.12713	2.02839e-06	0.000784985	7.62248e-10	-0.518525	0.000114567
TRIM58	0.0787652	0.412727	2.38956	2.02839e-06	0.000784985	8.63155e-12	-0.461351	0.000745924
SERPINB9	0.364807	0.655411	0.845265	2.2363e-06	0.00086545	1.57768e-08	-0.540956	4.99315e-05
VNN2	0.524476	0.312453	-0.747239	2.2363e-06	0.00086545	2.4194e-18	-0.521824	0.000101764
CBX6	0.0870197	0.36529	2.06963	2.23703e-06	0.00086573	6.91176e-05	-0.479976	0.000419865
MTL5	0.223055	0.43557	0.965508	2.23703e-06	0.00086573	6.90595e-10	-0.478517	0.000439718
ARHGEF7	0.155497	0.550803	1.82465	2.71781e-06	0.00105179	1.55354e-07	-0.479363	0.000428117
KLF11	0.188896	0.547378	1.53494	2.71781e-06	0.00105179	3.63703e-05	-0.601742	3.79876e-06
PACSIN2	0.100014	0.454624	2.18448	2.71781e-06	0.00105179	2.24229e-05	-0.463896	0.000690912
RPL39L	0.173123	0.361633	1.06273	2.71781e-06	0.00105179	0.00896326	2.4194e-18	-0.503912
CBFA2T2	0.110206	0.351108	1.67171	2.99301e-06	0.0011583	1.52021e-05	-0.471635	0.000545303
MAP3K14	0.597223	0.241291	-1.3075	2.99301e-06	0.0011583	6.00412e-08	-0.46053	0.000764501
AKAP12	0.206779	0.510425	1.30361	2.99396e-06	0.00115866	9.56629e-11	-0.464522	0.000677951
CAST	0.579426	0.238105	-1.28302	2.99396e-06	0.00115866	6.46859e-10	-0.515834	0.00012608
TRIM9	0.0812776	0.276532	1.76652	2.99396e-06	0.00115866	0.010864	-0.491287	0.000291393
SRGAP3	0.100642	0.409174	2.02348	3.14095e-06	0.00121555	0.0115276	-0.471987	0.000539391
GPT2	0.126169	0.348487	1.46574	3.29588e-06	0.00127551	1.00238e-05	-0.463183	0.000705938
OSGEP	0.342649	0.874467	1.35167	3.29588e-06	0.00127551	6.35983e-10	-0.514729	0.000131106
CLIC1	0.56917	0.261669	-1.12112	3.29692e-06	0.00127591	0.000750551	-0.641362	5.21126e-07
COL6A1	0.249122	0.61408	1.30157	3.29692e-06	0.00127591	8.44888e-06	-0.653415	2.6883e-07
MYOD1	0.0828428	0.212467	1.35879	3.29692e-06	0.00127591	0.00234429	-0.468663	0.000597575
PLEKHA6	0.121252	0.37654	1.63479	3.62803e-06	0.00140405	2.64253e-14	-0.493865	0.000267636
FSTL1	0.346453	0.483323	0.480327	3.99213e-06	0.00154495	0.000943434	-0.491916	0.000285431
LMNB2	0.154105	0.448275	1.54047	3.99213e-06	0.00154495	6.02825e-07	-0.460133	0.00077362
GAS2	0.560266	0.34697	-0.691302	3.99336e-06	0.00154543	0.010864	-0.463347	0.000702452
TICAM1	0.79889	0.311711	-1.35779	4.39111e-06	0.00169936	1.68179e-08	-0.471729	0.000543716
UGP2	0.0562147	0.182381	1.69793	4.39245e-06	0.00169988	0.0364181	-0.571161	1.47986e-05
ZDHHC4	0.420265	0.239093	-0.813727	4.82813e-06	0.00186849	1.85073e-07	-0.547415	3.88778e-05
ST13	0.227678	0.123512	-0.882343	5.06198e-06	0.00195898	7.19751e-08	-0.461759	0.000736845
TSPAN5	0.126143	0.533563	2.0806	5.30505e-06	0.00205305	3.49144e-10	-0.507288	0.000170004
ADAM10	0.0941789	0.390551	2.05203	5.30664e-06	0.00205367	0.012108	-0.478186	0.000444344
FUT4	0.124853	0.460664	1.88348	5.30824e-06	0.00205429	1.9196e-05	-0.489997	0.00030399
GARS	0.150668	0.679637	2.17339	5.83211e-06	0.00225703	9.97384e-07	-0.540634	5.05516e-05
FNDC3B	0.717125	0.454761	-0.657116	6.40526e-06	0.00247884	6.09151e-06	-0.502495	0.000200345
NETO1	0.0451088	0.292129	2.69513	6.40526e-06	0.00247884	4.06797e-13	-0.560489	2.30525e-05
SLC6A9	0.15028	0.645263	2.10223	6.40526e-06	0.00247884	6.95052e-16	-0.585509	7.95419e-06
DLL1	0.126925	0.295646	1.2199	7.03207e-06	0.00272141	3.21646e-07	-0.545822	4.13718e-05
RIPK2	0.0669	0.19443	1.53917	7.03207e-06	0.00272141	7.22042e-10	-0.485335	0.000353706
ATF6	0.136732	0.324429	1.24656	7.71506e-06	0.00298573	1.05429e-12	-0.460414	0.000767157
TNFSF13B	0.5234	0.207247	-1.33656	7.71731e-06	0.0029866	7.33818e-13	-0.451829	0.000988434
VRK2	0.169662	0.526189	1.63292	7.71731e-06	0.0029866	6.97858e-05	-0.728907	1.95158e-09
TPD52L2	0.156662	0.673681	2.10441	8.46124e-06	0.0032745	9.56326e-11	-0.463711	0.000694788
ALG12	0.428234	0.239974	-0.835521	8.46367e-06	0.00327544	0.0115276	-0.474346	0.000501244
NFIC	0.0908331	0.416026	2.19538	8.46367e-06	0.00327544	1.94726e-06	-0.456086	0.000872416
FBXL2	0.0705782	0.317849	2.17105	8.46611e-06	0.00327639	0.00125727	-0.484468	0.000363729
OSMR	0.125651	0.379851	1.59602	8.46611e-06	0.00327639	4.29132e-06	-0.556472	2.71321e-05
TSPYL5	0.378385	0.626172	0.726704	8.46611e-06	0.00327639	1.57768e-08	-0.528099	8.09498e-05
GRB10	0.292332	0.483767	0.726706	9.28142e-06	0.00359191	1.20054e-11	-0.543919	4.45453e-05
MLLT3	0.0922528	0.256515	1.47538	9.28407e-06	0.00359293	7.66757e-11	-0.605375	3.20163e-06
PTPN7	0.745133	0.583189	-0.353535	9.28407e-06	0.00359293	8.39971e-11	-0.459996	0.000776794
MR1	0.611301	0.411575	-0.570728	1.01772e-05	0.00393858	9.44549e-07	-0.47231	0.000534012
SACS	0.644463	0.359065	-0.843854	1.01772e-05	0.00393858	1.10433e-12	-0.509289	0.000158624
TACSTD2	0.256237	0.492835	0.943624	1.01772e-05	0.00393858	2.30418e-06	-0.497256	0.000239072
TSPAN14	0.148901	0.416132	1.48269	1.01772e-05	0.00393858	4.22839e-07	-0.515681	0.000126765
COX7A1	0.44153	0.691151	0.646491	1.1152e-05	0.00431584	0.00535529	-0.672844	8.67432e-08
EMP3	0.445126	0.261509	-0.767352	1.1152e-05	0.00431584	1.66423e-11	-0.510649	0.000151291
IFITM2	0.523282	0.197983	-1.40221	1.1152e-05	0.00431584	5.98681e-07	-0.538706	5.44153e-05
POLE4	0.0632009	0.220541	1.80303	1.1152e-05	0.00431584	0.0152301	-0.621426	1.46532e-06
SLC43A3	0.385757	0.177661	-1.11856	1.1152e-05	0.00431584	1.18693e-09	-0.560581	2.29665e-05
OSM	0.776781	0.565803	-0.457206	1.22122e-05	0.00472614	0.00154284	-0.490729	0.000296786
PHC1	0.0766581	0.180884	1.23855	1.22122e-05	0.00472614	4.90387e-06	-0.530567	7.38916e-05
EPHB4	0.141058	0.5268	1.90096	1.22156e-05	0.00472746	4.77232e-10	-0.462132	0.000728647
KAZALD1	0.471024	0.286807	-0.715722	1.22156e-05	0.00472746	1.38483e-11	-0.501992	0.000203797
MYT1	0.360127	0.530003	0.557496	1.22156e-05	0.00472746	4.13999e-06	-0.536381	5.94314e-05
PTGER4	0.100673	0.245002	1.28311	1.22156e-05	0.00472746	5.09265e-05	-0.477519	0.000453786
ZDHHC1	0.152619	0.325136	1.09111	1.22156e-05	0.00472746	3.95537e-05	-0.509854	0.000155543
SVIL	0.130928	0.501315	1.93694	1.33756e-05	0.00517637	0.00419862	-0.527108	8.39547e-05
BIN2	0.833189	0.695632	-0.26032	1.46403e-05	0.00566578	0.000849168	-0.503126	0.000196083
HHEX	0.194396	0.450725	1.21325	1.46403e-05	0.00566578	2.97317e-07	-0.683934	4.37631e-08
NKD1	0.124261	0.512387	2.04386	1.46403e-05	0.00566578	4.0621e-05	-0.48682	0.00033712
BGN	0.39524	0.575052	0.540966	1.53062e-05	0.00592351	0.00535529	-0.482693	0.000385044
CTSZ	0.420836	0.605737	0.525434	1.60141e-05	0.00619744	4.77768e-09	-0.73492	1.22871e-09
RHOC	0.353796	0.218201	-0.69726	1.60141e-05	0.00619744	0.00950504	-0.46313	0.000707067
TBC1D22B	0.647839	0.237668	-1.44669	1.60141e-05	0.00619744	2.25678e-10	-0.49693	0.000241696
ZHX2	0.1411	0.510445	1.85503	1.60141e-05	0.00619744	4.71e-05	-0.49721	0.000239444
PCBD1	0.501812	0.15716	-1.67491	1.60184e-05	0.00619913	0.000402216	-0.49087	0.000295415
SMOC1	0.132897	0.386896	1.54164	1.60184e-05	0.00619913	0.0032195	-0.504722	0.000185682
NRIP1	0.542934	0.107791	-2.33255	1.75056e-05	0.00677465	0.000172536	-0.586766	7.52234e-06
ME1	0.201787	0.551486	1.45049	1.75197e-05	0.00678012	1.10734e-14	-0.528498	7.97672e-05
RASEF	0.0629872	0.329658	2.38784	1.75197e-05	0.00678012	2.45639e-13	-0.454323	0.000918899
SEC14L1	0.126648	0.408946	1.69109	1.75197e-05	0.00678012	7.51807e-07	-0.45669	0.000856983
BCAP29	0.0783247	0.220539	1.4935	1.91442e-05	0.00740881	4.41142e-06	-0.533226	6.6921e-05
CREB5	0.303519	0.408072	0.427036	1.91493e-05	0.00741079	5.9032e-05	-0.518622	0.000114171
MEOX1	0.84903	0.550863	-0.624121	1.91493e-05	0.00741079	0.0204142	-0.522854	9.80431e-05
FABP4	0.623347	0.876041	0.490962	1.91544e-05	0.00741276	0.00950504	-0.63029	9.33691e-07
LRP1B	0.121327	0.39554	1.70492	2.09283e-05	0.00809925	2.41474e-06	-0.467874	0.0006122
CHST10	0.189584	0.572173	1.59361	2.09338e-05	0.00810139	8.20027e-06	-0.533492	6.62563e-05
EN1	0.0811939	0.238745	1.55603	2.09338e-05	0.00810139	1.50621e-06	-0.507758	0.000167268
FABP5	0.196821	0.430026	1.12754	2.09338e-05	0.00810139	9.1653e-11	-0.575624	1.2238e-05
IFITM3	0.335632	0.225616	-0.573012	2.09338e-05	0.00810139	3.20375e-12	-0.707128	9.46025e-09
SLC12A4	0.202387	0.501474	1.30906	2.28639e-05	0.00884833	6.58928e-06	-0.455157	0.000896644
NMNAT3	0.266626	0.484826	0.862649	2.28699e-05	0.00885065	0.00188327	-0.645986	4.05638e-07
RCSD1	0.27636	0.484177	0.808987	2.28699e-05	0.00885065	0.00264101	-0.677134	6.68055e-08
TFCP2	0.054256	0.180679	1.73557	2.49626e-05	0.00966055	0.0496	-0.522229	0.000100286
ANKRD10	0.165771	0.510367	1.62234	2.49756e-05	0.00966556	3.13477e-14	8.31344e-05	-0.488713
MGST2	0.408748	0.234923	-0.799021	2.49756e-05	0.00966556	4.31249e-09	-0.454847	0.000904856
SP100	0.549238	0.395053	-0.475387	2.49756e-05	0.00966556	8.45907e-06	-0.625119	1.21653e-06
JAM2	0.318979	0.171193	-0.897833	2.72509e-05	0.0105461	1.72658e-07	-0.501108	0.000209996
SLC4A4	0.52677	0.38351	-0.457908	2.72579e-05	0.0105488	0.00604402	-0.563224	2.06072e-05
ZNF436	0.722879	0.309644	-1.22314	2.72579e-05	0.0105488	0.000122848	-0.470898	0.000557856
FAM73B	0.110205	0.257985	1.2271	2.72649e-05	0.0105515	2.1537e-06	-0.615035	2.01069e-06
SNX10	0.0860348	0.330977	1.94374	2.72649e-05	0.0105515	0.00186865	-0.451629	0.000994212
VILL	0.125971	0.463423	1.87924	2.97529e-05	0.0115144	9.93053e-13	0.0096329	-0.639007
PTPN18	0.484904	0.321522	-0.592784	3.24475e-05	0.0125572	6.09402e-08	-0.461222	0.000748816
LGALS2	0.594808	0.395729	-0.587912	3.24557e-05	0.0125604	0.0422481	-0.527917	8.14936e-05
BCL3	0.113967	0.337035	1.56428	3.53908e-05	0.0136962	1.99437e-05	-0.494361	0.000263279
BMP2	0.11036	0.285795	1.37276	3.53908e-05	0.0136962	4.54132e-13	1.85073e-07	-0.535952
ESRRA	0.134995	0.286304	1.08464	3.53908e-05	0.0136962	4.69333e-08	-0.509483	0.000157559
KCNF1	0.0807943	0.33001	2.03018	3.53908e-05	0.0136962	0.00014687	-0.690061	2.96039e-08
CORO1A	0.0769518	0.291703	1.92247	3.85671e-05	0.0149255	5.40002e-14	-0.582879	8.93244e-06
CHST2	0.103017	0.329393	1.67693	3.85767e-05	0.0149292	0.0276043	-0.457025	0.000848536
OLFML2B	0.133143	0.353449	1.40853	3.85767e-05	0.0149292	0.00463495	-0.52918	7.77855e-05
STAT6	0.239922	0.355316	0.566535	3.85767e-05	0.0149292	5.15579e-05	-0.594197	5.38255e-06
CTSB	0.0891838	0.3111	1.80253	4.20336e-05	0.016267	7.87551e-05	-0.465657	0.00065501
SOX8	0.174069	0.353304	1.02125	4.20336e-05	0.016267	3.52233e-12	-0.538751	5.4322e-05
OPTC	0.717953	0.472512	-0.603538	4.57608e-05	0.0177094	6.64131e-13	-0.556471	2.71325e-05
CD58	0.214685	0.413895	0.947046	4.57831e-05	0.0177181	1.81916e-05	-0.498004	0.000233157
CPNE8	0.100979	0.282033	1.48182	4.57831e-05	0.0177181	1.11909e-10	-0.467594	0.000617464
EDARADD	0.691256	0.458907	-0.591018	4.57831e-05	0.0177181	2.64253e-14	-0.462761	0.000714977
EFEMP1	0.238277	0.375971	0.65798	4.57831e-05	0.0177181	7.62705e-05	-0.488598	0.000318199
PRF1	0.87113	0.724863	-0.265179	4.57831e-05	0.0177181	1.68617e-08	-0.490426	0.000299746
ECM1	0.817798	0.653042	-0.324569	4.98363e-05	0.0192867	2.07448e-05	-0.547014	3.94915e-05
SPI1	0.666477	0.481225	-0.469843	4.98483e-05	0.0192913	4.67012e-10	-0.580029	1.01178e-05
ALDH7A1	0.082277	0.197896	1.26618	5.42542e-05	0.0209964	8.12531e-12	-0.477688	0.000451382
B4GALT6	0.129996	0.274218	1.07686	5.42542e-05	0.0209964	0.0204142	-0.530442	7.42348e-05
CAPG	0.74068	0.391847	-0.918559	5.42542e-05	0.0209964	0.0096329	-0.590825	6.27201e-06
PARVA	0.1348	0.468905	1.79848	5.42542e-05	0.0209964	0.00144151	-0.458553	0.000810925
RUSC1	0.075134	0.201697	1.42465	5.42542e-05	0.0209964	5.03837e-17	-0.501504	0.000207202
SLC2A13	0.178522	0.421183	1.23834	5.42542e-05	0.0209964	0.00758647	-0.601315	3.87523e-06
ARPC1A	0.107246	0.371178	1.79119	5.90273e-05	0.0228436	0.0204142	-0.492013	0.00028452
CDCA7L	0.0997578	0.244124	1.29112	5.90273e-05	0.0228436	1.44562e-15	-0.559127	2.43681e-05
ALKBH4	0.118589	0.321077	1.43695	6.41962e-05	0.0248439	3.82903e-05	-0.46094	0.000755167
FOXD1	0.0930547	0.273078	1.55316	6.41962e-05	0.0248439	2.5594e-05	-0.472967	0.000523235
EPHA2	0.284277	0.530685	0.900557	7.58287e-05	0.0293457	1.87738e-05	-0.55872	2.47737e-05
ACIN1	0.0938981	0.240397	1.35625	7.58462e-05	0.0293525	2.30418e-06	-0.470996	0.000556172
CNIH3	0.0724136	0.28537	1.9785	7.58462e-05	0.0293525	0.000222533	-0.610971	2.44995e-06
LAPTM5	0.640203	0.476421	-0.42629	7.58462e-05	0.0293525	4.55924e-14	-0.504197	0.000189045
ARRB2	0.080597	0.245532	1.60711	8.23764e-05	0.0318797	1.89114e-05	-0.616408	1.87963e-06
PTGFRN	0.285506	0.509479	0.8355	8.23951e-05	0.0318869	0.00785191	-0.495897	0.000250167
SLC25A20	0.27686	0.0962737	-1.52394	8.58472e-05	0.0332229	4.67012e-10	-0.466078	0.000646673
NFATC4	0.152038	0.37685	1.30956	8.94357e-05	0.0346116	0.00130114	-0.488573	0.000318458
ARHGEF3	0.106637	0.374527	1.81236	8.94761e-05	0.0346272	0.00840475	-0.483068	0.000380446
P2RY1	0.0665582	0.199199	1.58152	8.94761e-05	0.0346272	8.31344e-05	-0.657491	2.13485e-07
FBLIM1	0.19745	0.318742	0.690903	9.32075e-05	0.0360713	3.15577e-05	-0.463654	0.000695975
PDE4B	0.0908128	0.3549	1.96645	9.71074e-05	0.0375806	5.56006e-05	-0.458626	0.000809185
FBN1	0.106388	0.44082	2.05085	9.71291e-05	0.037589	0.000209336	-0.481066	0.000405564
KCTD14	0.572923	0.354932	-0.6908	9.71291e-05	0.037589	0.0386561	-0.459183	0.000795877
CARD8	0.453193	0.148954	-1.60526	0.000105351	0.0407707	3.3295e-05	-0.488368	0.000320586
CARM1	0.127625	0.295447	1.21099	0.000105351	0.0407707	1.70724e-06	-0.593769	5.4885e-06
MTMR8	0.145023	0.33289	1.19876	0.000105374	0.0407797	0.00243697	-0.454408	0.000916621
SART3	0.0927229	0.317956	1.77783	0.000105374	0.0407797	4.51076e-16	-0.458515	0.000811849
TRAM1L1	0.0836568	0.252939	1.59624	0.000105374	0.0407797	1.11909e-10	-0.580774	9.79462e-06
LOXL1	0.194988	0.429405	1.13896	0.000105397	0.0407888	7.33818e-13	9.44549e-07	-0.507413
MIA	0.41831	0.252629	-0.727553	0.000105397	0.0407888	0.0276043	-0.506217	0.000176395
NFIA	0.0774723	0.265105	1.77481	0.000105397	0.0407888	1.84979e-19	-0.477596	0.000452683
CROT	0.475988	0.114743	-2.05252	0.000114276	0.044225	0.00152755	-0.495876	0.000250348
STX7	0.0796159	0.238578	1.58333	0.000114302	0.0442347	1.82952e-08	-0.455385	0.000890633
C9orf66	0.200667	0.384314	0.937484	0.000114327	0.0442444	0.0370795	-0.54794	3.80856e-05
LATS2	0.107205	0.45053	2.07125	0.000114327	0.0442444	0.012108	-0.461703	0.000738094
LYL1	0.398861	0.565587	0.503863	0.000114327	0.0442444	4.39469e-05	-0.527362	8.3175e-05
SLC7A11	0.374977	0.48431	0.36913	0.000123966	0.0479748	4.31249e-09	-0.556884	2.66852e-05
BATF	0.475588	0.651478	0.454004	0.000129012	0.0499278	2.31583e-10	-0.519197	0.000111847
